# Supplementary material for: Assessing the requirements of prenatal UBE3A expression for rescue of behavioral phenotypes in a mouse model for Angelman syndrome
Source: Mol Autism. 2020 Sep 18;11:70. doi: 10.1186/s13229-020-00376-9 (PMC7501605; doi:10.1186/s13229-020-00376-9)
Supplement: Supplementary file 1 — Additional file 1: Table 1. Summary of the statistical tests used for the behavioral paradigms performed on each experimental group. Green cells indicate where a Greenhouse-Geisser correction was used in repeated ANOVAs when the assumption of sphericity was not met. [file 13229_2020_376_MOESM1_ESM.xls]

## Sheet: Sup Table 1
	Ube3a mouse model	behavioral test	dependent variable	test statistic	directionality	independent variables	test statistic value (df)	p value F test	post-hoc test for effect of genotype		p-value (Bonferroni)
	Ube3a (LSL) x NES-CRE	rotarod	latency to fall (s)	2-way repeated measure ANOVA	2 sided	Genotype	F(2,51)=6.387	p<0.01	WT	Ube3aLSL-NesCRE-	p<0.05
						Time	F(1.947,99.29)=16.421	p<0.001		Ube3aLSL-NesCRE+	p=0.791
						Genotype*Time	F(3.894,99.29)=2.295	p=0.066
		marble burying	% buried marbles	univariate ANOVA	2 sided	Genotype	F(2,51)=25.80	p<0.001	WT	Ube3aLSL-NesCRE-	p<0.001
										Ube3aLSL-NesCRE+	p=0.248
		nest building	used nesting material (%)	2-way repeated measure ANOVA	2 sided	Genotype	F(2,51)=7.57	p<0.01	WT	Ube3aLSL-NesCRE-	p<0.01
						Time	F(1.29,65.766)=204.6	p<0.001		Ube3aLSL-NesCRE+	p=0.801
						Genotype*time	F(2.579,65.766)=6.25	p<0.01
		forced swim test	floating time (%)	univariate ANOVA	2 sided	Genotype	F(2,51)=39.75	p<0.001	WT	Ube3aLSL-NesCRE-	p<0.001
										Ube3aLSL-NesCRE+	p=0.648
	Ube3a X Ube3a	reversed rotarod	latency to fall (s)	2-way repeated measure ANOVA	2 sided	Genotype	F(3,56)=25,729	p<0.001	Ube3a m-/p+	WT	p <0.001
						Time	F(2.775,155.328)=77.113	p<0.001		Ube3a m-/p-	p=0.334
						Genotype*Time	F(8.32,155.328)=2.12	p=0.121	Ube3a m+/p-	WT	p=0.074
										Ube3a m-/p-	p <0.001
		open field	distance moved (cm)	univariate ANOVA	2 sided	Genotype	F(3,56)=10.317	p<0.001	Ube3a m-/p+	WT	p<0.01
										Ube3a m-/p-	p=1
									Ube3a m+/p-	WT	p=1
										Ube3a m-/p-	p<0.01
		marble burying	% buried marbles	univariate ANOVA	2 sided	Genotype	F(3,56)=22.684	p<0.001	Ube3a m-/p+	WT	p<0,001
										Ube3a m-/p-	p=0.350
									Ube3a m+/p-	WT	p=0.620
										Ube3a m-/p-	p<0.001
		nest building	used nesting material (%)	2-way repeated measure ANOVA	2 sided	Genotype	F(3,56)=22.859	p<0.001	Ube3a m-/p+	WT	p<0.001
						Time	F(1,323,74.073)=437.87	p<0.001		Ube3a m-/p-	p=1
						Genotype*Time	F(8.32,155.328)=18.765	p<0.001	Ube3a m+/p-	WT	p=0.156
										Ube3a m-/p-	p<0.001
		forced swim test	floating time (%)	univariate ANOVA	2 sided	Genotype	F(3,56)=22.563	p<0.001	Ube3a m-/p+	WT	p<0.001
										Ube3a m-/p-	p=1
									Ube3a m+/p-	WT	p=1
										Ube3a m-/p-	p<0.001
		Ube3a mouse model	Genotype	SEX (# Female/Male)
		Ube3a (LSL)x NES-CRE	WT	18/10
			Ube3aLSL-NesCRE-	7/7
			Ube3aLSL-NesCRE+	6/6
		Ube3a x Ube3a	WT	8/7
			Ube3a m+/p-	7/8
			Ube3a m-/p+	8/7
			Ube3a m-/p-	8/7
